# Supplementary material for: A multiplexed, next generation sequencing platform for high-throughput detection of SARS-CoV-2
Source: Nat Commun. 2021 Mar 3;12:1405. doi: 10.1038/s41467-021-21653-y (PMC7930244; doi:10.1038/s41467-021-21653-y)
Supplement: Supplementary file 4 — Supplementary Data 1. [file 41467_2021_21653_MOESM4_ESM.xlsx]

## Sheet: Sheet1
Supplementary Data 1. List of SARS-CoV-2 and human primers
sequence	Name	Gene specific amplicon Size (bp)	Adaptators size (bp)	Multiplex amplicon Size (bp)	Barcode primers size (bp)	Barcode Amplicon size (bp)	Group 1: PoC cohort (Figure 1)	Group 2,3: Test/Pilot cohort (Figure 2,3,4)	Group 4: Extended cohort (Figure 5)
acactctttccctacacgacgctcttccgatctTGCTGCTGCCGGGACCTTC	005-PPIB-For	127	67	194	69	263	Yes	Yes	No
gtgactggagttcagacgtgtgctcttccgatctTTTCCGAAGAGACCAAAGATCACC	005-PPIB-Rev						Yes	Yes	No
acactctttccctacacgacgctcttccgatctATCAGGCCGGTAGCACACCT	013-S-RBD-For	112	67	179	69	248	Yes	Yes	Yes
gtgactggagttcagacgtgtgctcttccgatctACTCTGTATGGTTGGTAACCAACAC	013-S-RBD-Rev						Yes	Yes	Yes
acactctttccctacacgacgctcttccgatctTATGCGCTAGTTATCAGACTCAGAC	014-S-PBS-For	113	67	180	69	249	Yes	Yes	Yes
gtgactggagttcagacgtgtgctcttccgatctGTAAGCAACTGAATTTTCTGCACCA	014-S-PBS-Rev						Yes	Yes	Yes
acactctttccctacacgacgctcttccgatctCCAGGCAGCARTAGGGGAAC	006-N-For-v	123	67	190	69	259	Yes	Yes	No
gtgactggagttcagacgtgtgctcttccgatctTTGGCCTTTACCAGACATTTTGCTC	006-N-Rev						Yes	Yes	No
acactctttccctacacgacgctcttccgatctAGACAGGTACGTTAATAGTTAATAGCG	008-E-For	125	67	192	69	261	Yes	Yes	No
gtgactggagttcagacgtgtgctcttccgatctCACGTTAACAATATTGCAGCAGTAC	008-E-Rev						Yes	Yes	No
acactctttccctacacgacgctcttccgatctTGAGTGARATGGTCATGTGTGGC	010-RdRP-For-v	116	69	185	69	254	Yes	No	No
gtgactggagttcagacgtgtgctcttccgatctGTGACAGCTTGACAAATGTTAAAAACAC	010-RdRP-Rev						Yes	No	No
acactctttccctacacgacgctcttccgatctACCGTTTCTATAGATTAGCTAATGAGT	011-RdRP-For	173	67	240	69	309	No	Yes	No
gtgactggagttcagacgtgtgctcttccgatctAAGTGCATTAACATTGGCCGTGAC	011-RdRP-Rev						No	Yes	No
acactctttccctacacgacgctcttccgatctGATGCCACAACTGCTTATGC	023-RdRP-For	116	67	183	69	252	No	No	Yes
gtgactggagttcagacgtgtgctcttccgatctTTGCGGACATACTTATCGGC	023-RdRP-Rev						No	No	Yes
acactctttccctacacgacgctcttccgatctTCACCATTGGCAATGAGCGGTTC	019-ACTB/G-For	120	67	187	69	256	No	No	Yes
gtgactggagttcagacgtgtgctcttccgatctCCACGTCACACTTCATGATGGAG	019-ACTB/G-Rev						No	No	Yes
For-v: codon optimized primer
