# Supplementary material for: A multiplexed, next generation sequencing platform for high-throughput detection of SARS-CoV-2
Source: Nat Commun. 2021 Mar 3;12:1405. doi: 10.1038/s41467-021-21653-y (PMC7930244; doi:10.1038/s41467-021-21653-y)
Supplement: Supplementary file 5 — Supplementary Data 2. [file 41467_2021_21653_MOESM5_ESM.xlsx]

## Sheet: Sheet1
Supplementary Data 2. Itemized cost of C19-SPAR-seq per sample
Reagents	Supplier	Catalogue#	Unit	Price (CAD $)	Price per sample (CAD)	Price per sample (USD)
RNAclean XP beads	Beckman Coulter	A66514	450 mL	11000	3.5445	2.65837
Proteinase K (20mg/mL)	ThermoFisher	4333793	5mL	167	0.242029	0.181522
SuperScript™ III Reverse Transcriptase	Invitrogen	18080044	10000	656	1.31	0.98
RNase Inhibitor	ThermoFisher	EO0382	4*2,500	308	0.385	0.28875
100mM dNTP SET,	Genedirex	DN001025K	2 x (4 x 0.25ml)	254	0.01	0.0075
Phusion™ High-Fidelity DNA Polymerase & dNTP Mix (10 mM each)	ThermoFisher	F530N	2000 rxns	2520	1.26	0.945
Primers	Integrated DNA Technology				0.04	0.03
Sequencing Cost (based on MiSeq PE75 - V3)	Illumina		500 samples		4.15	3.1125
Sequencing Cost (based on NextSeq PE75 - High throughput)	Illumina		10,000 samples		0.85	0.6375
Total cost per sample (Miseq PE75 - 500 samples)					10.9415	8.20365
Total cost per sample (NextSeq PE75 - 10,000 samples)					7.64153	5.72865
