# Supplementary material for: A multiplexed, next generation sequencing platform for high-throughput detection of SARS-CoV-2
Source: Nat Commun. 2021 Mar 3;12:1405. doi: 10.1038/s41467-021-21653-y (PMC7930244; doi:10.1038/s41467-021-21653-y)
Supplement: Supplementary file 6 — Supplementary Data 3. [file 41467_2021_21653_MOESM6_ESM.xlsx]

## Sheet: Sheet1
Supplementary Data 3. Description of PoC cohort
						'BGI'qRT-PCR assay (Ct)
Barcodes	ID	Date of Retreival	Collection time	Collection method	Diagnostic laboratory status	RdRP	ACTB	Patient status (BGI)	Cohort Group
W633	LTRI-20	2020-03-30	post-COVID-19	NASOP	Negative	Un	18.8025	Negative	1
W645	LTRI-13	2020-03-26	post-COVID-19	NASOP	Negative	Un	24.5544	Negative	1
W657	LTRI-35	2020-03-30	post-COVID-19	NASOP	Positive	19.1098	23.3579	Postive (High)	1
W669	LTRI-36	2020-03-30	post-COVID-19	NASOP	Positive	20.3586	17.9386	Positive (Medium)	1
W586	LTRI-32	2020-03-30	post-COVID-19	NASOP	Positive	28.8543	17.4597	Positive (Low)	1
W598	LTRI-28	2020-03-30	post-COVID-19	NASOP	Positive	29.0153	20.417	Postive (Low)	1
W610	LTRI-27	2020-03-30	post-COVID-19	NASOP	Positive	32.8547	26.9445	Postive (Low)	1
W622	LTRI-33	2020-03-30	post-COVID-19	NASOP	Positive	29.1398	28.3537	Postive (Low)	1,2
W634	LTRI-21	2020-03-30	post-COVID-19	NASOP	Positive	30.5913	23.7928	Postive (Low)	1
W646	LTRI-22	2020-03-30	post-COVID-19	NASOP	Positive	23.0718	22.8479	Positive (Medium)	1
W658	LTRI-34	2020-03-30	post-COVID-19	NASOP	Positive	24.0351	24.2312	Positive (Medium)	1
W670	LTRI-24	2020-03-30	post-COVID-19	NASOP	Positive	21.8463	23.7216	Positive (Medium)	1
W587	LTRI-26	2020-03-30	post-COVID-19	NASOP	Positive	20.6454	21.9087	Positive (Medium)	1
W599	LTRI-29	2020-03-30	post-COVID-19	NASOP	Positive	21.4364	23.7986	Positive (Medium)	1
W611	LTRI-30	2020-03-30	post-COVID-19	NASOP	Positive	20.146	21.3424	Positive (Medium)	1
W623	LTRI-23	2020-03-30	post-COVID-19	NASOP	Positive	19.0545	20.3683	Postive (High)	1
W635	LTRI-31	2020-03-30	post-COVID-19	NASOP	Positive	17.6657	21.6764	Postive (High)	1
W647	LTRI-25	2020-03-30	post-COVID-19	NASOP	Positive	15.6824	20.2802	Postive (High)	1
W659	LTRI-18	2020-03-26	post-COVID-19	NASOP	Positive	15.3252	21.6181	Postive (High)	1
