# Supplementary material for: A multiplexed, next generation sequencing platform for high-throughput detection of SARS-CoV-2
Source: Nat Commun. 2021 Mar 3;12:1405. doi: 10.1038/s41467-021-21653-y (PMC7930244; doi:10.1038/s41467-021-21653-y)
Supplement: Supplementary file 7 — Supplementary Data 4. [file 41467_2021_21653_MOESM7_ESM.xlsx]

## Sheet: Sheet1
Supplementary Data 4. Description of testing cohort
					'Seegene' qRT-PCR assay (Seegene Allplex™ qRT)
Barcode ID	LTRI #	Date of Retreival	Collection time	Collection method	Diagnostic laboratory status	E	RdRP	N	Cohort Group
W481	LTRI-040	2020-04-21	post-COVID-19	NASOP	Positive	20.86	22.4	22.6	2
W482	LTRI-041	2020-04-21	post-COVID-19	NASOP	Positive	22	23.5	22.64	2
W483	LTRI-042	2020-04-21	post-COVID-19	NASOP	Positive	Un	Un	39.78	2
W484	LTRI-043	2020-04-21	post-COVID-19	NASOP	Positive	15.35	17.78	16.67	2
W485	LTRI-044	2020-04-21	post-COVID-19	NASOP	Positive	23.42	25.6	26.51	2
W486	LTRI-045	2020-04-21	post-COVID-19	NASOP	Positive	22.92	23.96	24.99	2
W487	LTRI-046	2020-04-21	post-COVID-19	NASOP	Positive	19.46	20.92	21.39	2
W488	LTRI-047	2020-04-21	post-COVID-19	NASOP	Positive	30.41	31.15	31.21	2
W489	LTRI-048	2020-04-21	post-COVID-19	NASOP	Positive	16.2	17.93	15.86	2
W490	LTRI-049	2020-04-21	post-COVID-19	NASOP	Positive	26.1	27.37	27.25	2
W491	LTRI-050	2020-04-21	post-COVID-19	NASOP	Positive	Un	Un	38.29	2
W492	LTRI-051	2020-04-21	post-COVID-19	NASOP	Positive	26.1	27.37	27.25	2
W493	LTRI-052	2020-04-21	post-COVID-19	NASOP	Positive	25.89	27.07	28.17	2
W494	LTRI-053	2020-04-21	post-COVID-19	NASOP	Positive	18.75	20.71	19.17	2
W495	LTRI-054	2020-04-21	post-COVID-19	NASOP	Positive	21.4	22.14	23.28	2
W577	LTRI-055	2020-04-21	post-COVID-19	NASOP	Positive	10.7	12.89	11.69	2
W578	LTRI-056	2020-04-21	post-COVID-19	NASOP	Positive	24.02	24.54	25.47	2
W579	LTRI-057	2020-04-21	post-COVID-19	NASOP	Positive	12.63	14.97	14.33	2
W580	LTRI-058	2020-04-21	post-COVID-19	NASOP	Positive	16.83	19.02	17.18	2
W581	LTRI-059	2020-04-21	post-COVID-19	NASOP	Positive	19.74	20.72	21.61	2
W582	LTRI-060	2020-04-21	post-COVID-19	NASOP	Positive	10.72	12.99	12.39	2
W583	LTRI-061	2020-04-21	post-COVID-19	NASOP	Positive	25.24	26.61	27.5	2
W584	LTRI-062	2020-04-21	post-COVID-19	NASOP	Positive	23.27	26.11	24.95	2
W585	LTRI-063	2020-04-21	post-COVID-19	NASOP	Negative	Un	Un	Un	2
W586	LTRI-064	2020-04-21	post-COVID-19	NASOP	Negative	Un	Un	Un	2
W587	LTRI-065	2020-04-21	post-COVID-19	NASOP	Negative	Un	Un	Un	2
W496	LTRI-066	2020-04-21	post-COVID-19	NASOP	Negative	Un	Un	Un	2
W497	LTRI-067	2020-04-21	post-COVID-19	NASOP	Negative	Un	Un	Un	2
W498	LTRI-068	2020-04-21	post-COVID-19	NASOP	Negative	Un	Un	Un	2
W499	LTRI-069	2020-04-21	post-COVID-19	NASOP	Negative	Un	Un	Un	2
W500	LTRI-070	2020-04-21	post-COVID-19	NASOP	Negative	Un	Un	Un	2
W501	LTRI-071	2020-04-21	post-COVID-19	NASOP	Negative	Un	Un	Un	2
W502	LTRI-072	2020-04-21	post-COVID-19	NASOP	Negative	Un	Un	Un	2
W503	LTRI-073	2020-04-21	post-COVID-19	NASOP	Negative	Un	Un	Un	2
W504	LTRI-074	2020-04-21	post-COVID-19	NASOP	Negative	Un	Un	Un	2
W505	LTRI-075	2020-04-21	post-COVID-19	NASOP	Negative	Un	Un	Un	2
W506	LTRI-076	2020-04-21	post-COVID-19	NASOP	Negative	Un	Un	Un	2
W507	LTRI-077	2020-04-21	post-COVID-19	NASOP	Negative	Un	Un	Un	2
W508	LTRI-078	2020-04-21	post-COVID-19	NASOP	Negative	Un	Un	Un	2
W509	LTRI-079	2020-04-21	post-COVID-19	NASOP	Negative	Un	Un	Un	2
W510	LTRI-080	2020-04-21	post-COVID-19	NASOP	Negative	Un	Un	Un	2
W511	LTRI-081	2020-04-21	post-COVID-19	NASOP	Negative	Un	Un	Un	2
W512	LTRI-082	2020-04-21	post-COVID-19	NASOP	Negative	Un	Un	Un	2
W513	LTRI-083	2020-04-21	post-COVID-19	NASOP	Negative	Un	Un	Un	2
W514	LTRI-084	2020-04-21	post-COVID-19	NASOP	Negative	Un	Un	Un	2
W515	LTRI-085	2020-04-21	post-COVID-19	NASOP	Negative	Un	Un	Un	2
W516	LTRI-086	2020-04-21	post-COVID-19	NASOP	Negative	Un	Un	Un	2
W588	LTRI-087	2020-04-21	post-COVID-19	NASOP	Negative	Un	Un	Un	2
W589	LTRI-088	2020-04-21	post-COVID-19	NASOP	Negative	Un	Un	Un	2
W590	LTRI-089	2020-04-21	post-COVID-19	NASOP	Negative	Un	Un	Un	2
W591	LTRI-090	2020-04-21	post-COVID-19	NASOP	Negative	Un	Un	Un	2
W594	LTRI-091	2020-04-21	post-COVID-19	NASOP	Negative	Un	Un	Un	2
W593	LTRI-092	2020-04-21	post-COVID-19	NASOP	Negative	Un	Un	Un	2
W592	LTRI-093	2020-04-21	post-COVID-19	NASOP	Negative	Un	Un	Un	2
W595	LTRI-094	2020-04-21	post-COVID-19	NASOP	Negative	Un	Un	Un	2
W596	LTRI-095	2020-04-21	post-COVID-19	NASOP	Negative	Un	Un	Un	2
W597	LTRI-096	2020-04-21	post-COVID-19	NASOP	Negative	Un	Un	Un	2
W598	LTRI-097	2020-04-21	post-COVID-19	NASOP	Negative	Un	Un	Un	2
W599	LTRI-098	2020-04-21	post-COVID-19	NASOP	Negative	Un	Un	Un	2
W600	LTRI-099	2020-04-21	post-COVID-19	NASOP	Negative	Un	Un	Un	2
W601	LTRI-100	2020-04-21	post-COVID-19	NASOP	Negative	Un	Un	Un	2
W602	LTRI-101	2020-04-21	post-COVID-19	NASOP	Negative	Un	Un	Un	2
W603	LTRI-102	2020-04-21	post-COVID-19	NASOP	Negative	Un	Un	Un	2
W517	LTRI-103	2020-04-21	post-COVID-19	NASOP	Negative	Un	Un	Un	2
W518	LTRI-104	2020-04-21	post-COVID-19	NASOP	Negative	Un	Un	Un	2
W519	LTRI-105	2020-04-21	post-COVID-19	NASOP	Negative	Un	Un	Un	2
W520	LTRI-106	2020-04-21	post-COVID-19	NASOP	Negative	Un	Un	Un	2
W521	LTRI-107	2020-04-21	post-COVID-19	NASOP	Negative	Un	Un	Un	2
W522	LTRI-108	2020-04-21	post-COVID-19	NASOP	Negative	Un	Un	Un	2
W523	LTRI-109	2020-04-21	post-COVID-19	NASOP	Negative	Un	Un	Un	2
W524	LTRI-110	2020-04-21	post-COVID-19	NASOP	Negative	Un	Un	Un	2
W525	LTRI-111	2020-04-21	post-COVID-19	NASOP	Negative	Un	Un	Un	2
W526	LTRI-112	2020-04-21	post-COVID-19	NASOP	Negative	Un	Un	Un	2
W527	LTRI-113	2020-04-21	post-COVID-19	NASOP	Negative	Un	Un	Un	2
W604	LTRI-114	2020-04-21	post-COVID-19	NASOP	Negative	Un	Un	Un	2
W605	LTRI-115	2020-04-21	post-COVID-19	NASOP	Negative	Un	Un	Un	2
W606	LTRI-116	2020-04-21	post-COVID-19	NASOP	Negative	Un	Un	Un	2
W607	LTRI-117	2020-04-21	post-COVID-19	NASOP	Negative	Un	Un	Un	2
W608	LTRI-118	2020-04-21	post-COVID-19	NASOP	Negative	Un	Un	Un	2
W609	LTRI-119	2020-04-21	post-COVID-19	NASOP	Negative	Un	Un	Un	2
W610	LTRI-120	2020-04-21	post-COVID-19	NASOP	Negative	Un	Un	Un	2
W611	LTRI-121	2020-04-21	post-COVID-19	NASOP	Negative	Un	Un	Un	2
W612	LTRI-122	2020-04-21	post-COVID-19	NASOP	Negative	Un	Un	Un	2
W613	LTRI-123	2020-04-21	post-COVID-19	NASOP	Negative	Un	Un	Un	2
W614	LTRI-124	2020-04-21	post-COVID-19	NASOP	Negative	Un	Un	Un	2
W615	LTRI-125	2020-04-21	post-COVID-19	NASOP	Negative	Un	Un	Un	2
W528	LTRI-126	2020-04-21	post-COVID-19	NASOP	Negative	Un	Un	Un	2
W529	LTRI-127	2020-04-21	post-COVID-19	NASOP	Negative	Un	Un	Un	2
W530	LTRI-128	2020-04-21	post-COVID-19	NASOP	Negative	Un	Un	Un	2
W531	LTRI-129	2020-04-21	post-COVID-19	NASOP	Negative	Un	Un	Un	2
W532	LTRI-130	2020-04-21	post-COVID-19	NASOP	Negative	Un	Un	Un	2
W533	LTRI-131	2020-04-21	post-COVID-19	NASOP	Negative	Un	Un	Un	2
W534	LTRI-132	2020-04-21	post-COVID-19	NASOP	Negative	Un	Un	Un	2
W535	LTRI-033	2020-03-30	post-COVID-19	NASOP	Positive	27.2	27.9	28.1	1,2
W536	LTRI-134	2020-04-21	post-COVID-19	NASOP	Negative	Un	Un	Un	2
W629	LTRI-135	2020-04-21	post-COVID-19	NASOP	Negative	Un	Un	Un	2
W630	LTRI-136	2020-04-21	post-COVID-19	NASOP	Negative	Un	Un	Un	2
W537	LTRI-137	2020-04-21	post-COVID-19	NASOP	Negative	Un	Un	Un	2
W538	LTRI-138	2020-04-21	post-COVID-19	NASOP	Negative	Un	Un	Un	2
W616	LTRI-139	2020-04-21	post-COVID-19	NASOP	Negative	Un	Un	Un	2
W617	LTRI-140	2020-04-21	post-COVID-19	NASOP	Negative	Un	Un	Un	2
W618	LTRI-141	2020-04-21	post-COVID-19	NASOP	Negative	Un	Un	Un	2
W619	LTRI-142	2020-04-21	post-COVID-19	NASOP	Negative	Un	Un	Un	2
W620	LTRI-143	2020-04-21	post-COVID-19	NASOP	Negative	Un	Un	Un	2
W621	LTRI-144	2020-04-21	post-COVID-19	NASOP	Negative	Un	Un	Un	2
W622	LTRI-145	2020-04-21	post-COVID-19	NASOP	Negative	Un	Un	Un	2
W623	LTRI-146	2020-04-21	post-COVID-19	NASOP	Negative	Un	Un	Un	2
W624	LTRI-147	2020-04-21	post-COVID-19	NASOP	Negative	Un	Un	Un	2
W625	LTRI-148	2020-04-21	post-COVID-19	NASOP	Negative	Un	Un	Un	2
W626	LTRI-149	2020-04-21	post-COVID-19	NASOP	Negative	Un	Un	Un	2
W627	LTRI-150	2020-04-21	post-COVID-19	NASOP	Negative	Un	Un	Un	2
W628	LTRI-151	2020-04-21	post-COVID-19	NASOP	Negative	Un	Un	Un	2
