# Supplementary material for: A multiplexed, next generation sequencing platform for high-throughput detection of SARS-CoV-2
Source: Nat Commun. 2021 Mar 3;12:1405. doi: 10.1038/s41467-021-21653-y (PMC7930244; doi:10.1038/s41467-021-21653-y)
Supplement: Supplementary file 8 — Supplementary Data 5. [file 41467_2021_21653_MOESM8_ESM.xlsx]

## Sheet: Sheet1
Supplementary Data 5. Description of pilot cohort
						'Seegene' qRT-PCR assay (Seegene Allplex™)			'BGI' qRT-PCR assay (Ct)
Barcodes	LTRI #	Date of Retreival	Collection time	Collection method	Diagnostic laboratory status	E	RdRp	N	RdRP	ACTB	Neg > 37, Pos < 37 (BGI)	Neg > 35, Pos < 35 (BGI)	Starting Quantity BGI output (copies/uL)	Sample Viral Load (copies/uL)	Filtered Archival Samples: Clinical diagnosis Positive and 'BGI' negative (Ct > 37)	Cohort Group
W001	LTRI-200	JAN (9) 2019	pre-COVID-19	NASOP	Negative for A B RSV	NA	NA	NA	NA	NA	Not tested	Not tested	NA	NA	NA	3,4
W002	LTRI-201	JAN (9) 2019	pre-COVID-19	NASOP	Negative for A B RSV	NA	NA	NA	NA	NA	Not tested	Not tested	NA	NA	NA	3,4
W003	LTRI-202	JAN (9) 2019	pre-COVID-19	NASOP	Negative for A B RSV	NA	NA	NA	NA	NA	Not tested	Not tested	NA	NA	NA	3,4
W004	LTRI-203	JAN (9) 2019	pre-COVID-19	NASOP	Negative for A B RSV	NA	NA	NA	NA	NA	Not tested	Not tested	NA	NA	NA	3,4
W005	LTRI-204	JAN (9) 2019	pre-COVID-19	NASOP	Negative for A B RSV	NA	NA	NA	NA	NA	Not tested	Not tested	NA	NA	NA	3,4
W006	LTRI-205	JAN (9) 2019	pre-COVID-19	NASOP	Negative for A B RSV	NA	NA	NA	NA	NA	Not tested	Not tested	NA	NA	NA	3,4
W007	LTRI-206	JAN (9) 2019	pre-COVID-19	NASOP	Negative for A B RSV	NA	NA	NA	NA	NA	Not tested	Not tested	NA	NA	NA	3,4
W008	LTRI-207	JAN (9) 2019	pre-COVID-19	NASOP	Negative for A B RSV	NA	NA	NA	NA	NA	Not tested	Not tested	NA	NA	NA	3,4
W009	LTRI-208	JAN (9) 2019	pre-COVID-19	NASOP	Negative for A B RSV	NA	NA	NA	NA	NA	Not tested	Not tested	NA	NA	NA	3,4
W010	LTRI-209	JAN (9) 2019	pre-COVID-19	NASOP	Negative for A B RSV	NA	NA	NA	NA	NA	Not tested	Not tested	NA	NA	NA	3,4
W011	LTRI-210	JAN (9) 2019	pre-COVID-19	NASOP	Negative for A B RSV	NA	NA	NA	NA	NA	Not tested	Not tested	NA	NA	NA	3,4
W012	LTRI-211	JAN (9) 2019	pre-COVID-19	NASOP	Negative for A B RSV	NA	NA	NA	NA	NA	Not tested	Not tested	NA	NA	NA	3,4
W013	LTRI-212	JAN (9) 2019	pre-COVID-19	NASOP	Negative for A B RSV	NA	NA	NA	NA	NA	Not tested	Not tested	NA	NA	NA	3,4
W014	LTRI-213	JAN (9) 2019	pre-COVID-19	NASOP	Negative for A B RSV	NA	NA	NA	NA	NA	Not tested	Not tested	NA	NA	NA	3,4
W015	LTRI-214	JAN (9) 2019	pre-COVID-19	NASOP	Negative for A B RSV	NA	NA	NA	NA	NA	Not tested	Not tested	NA	NA	NA	3,4
W016	LTRI-215	JAN (9) 2019	pre-COVID-19	NASOP	Negative for A B RSV	NA	NA	NA	NA	NA	Not tested	Not tested	NA	NA	NA	3,4
W017	LTRI-216	JAN (9) 2019	pre-COVID-19	NASOP	Negative for A B RSV	NA	NA	NA	NA	NA	Not tested	Not tested	NA	NA	NA	3,4
W018	LTRI-217	JAN (9) 2019	pre-COVID-19	NASOP	Negative for A B RSV	NA	NA	NA	NA	NA	Not tested	Not tested	NA	NA	NA	3,4
W019	LTRI-218	JAN (9) 2019	pre-COVID-19	NASOP	Negative for A B RSV	NA	NA	NA	NA	NA	Not tested	Not tested	NA	NA	NA	3,4
W020	LTRI-219	JAN (9) 2019	pre-COVID-19	NASOP	Negative for A B RSV	NA	NA	NA	NA	NA	Not tested	Not tested	NA	NA	NA	3,4
W021	LTRI-220	JAN (9) 2019	pre-COVID-19	NASOP	Negative for A B RSV	NA	NA	NA	NA	NA	Not tested	Not tested	NA	NA	NA	3,4
W022	LTRI-221	JAN (9) 2019	pre-COVID-19	NASOP	Negative for A B RSV	NA	NA	NA	NA	NA	Not tested	Not tested	NA	NA	NA	3,4
W023	LTRI-222	JAN (9) 2019	pre-COVID-19	NASOP	Negative for A B RSV	NA	NA	NA	NA	NA	Not tested	Not tested	NA	NA	NA	3,4
W024	LTRI-223	JAN (9) 2019	pre-COVID-19	NASOP	Negative for A B RSV	NA	NA	NA	NA	NA	Not tested	Not tested	NA	NA	NA	3,4
W025	LTRI-224	JAN (9) 2019	pre-COVID-19	NASOP	Negative for A B RSV	NA	NA	NA	NA	NA	Not tested	Not tested	NA	NA	NA	3,4
W026	LTRI-225	JAN (9) 2019	pre-COVID-19	NASOP	Negative for A B RSV	NA	NA	NA	NA	NA	Not tested	Not tested	NA	NA	NA	3,4
W027	LTRI-226	JAN (9) 2019	pre-COVID-19	NASOP	Negative for A B RSV	NA	NA	NA	NA	NA	Not tested	Not tested	NA	NA	NA	3,4
W028	LTRI-227	JAN (9) 2019	pre-COVID-19	BAL	Influenza A virus	NA	NA	NA	NA	NA	Not tested	Not tested	NA	NA	NA	3,4
W029	LTRI-228	JAN (9) 2019	pre-COVID-19	NASOP	Negative for A B RSV	NA	NA	NA	NA	NA	Not tested	Not tested	NA	NA	NA	3,4
W030	LTRI-229	JAN (9) 2019	pre-COVID-19	NASOP	Negative for A B RSV	NA	NA	NA	NA	NA	Not tested	Not tested	NA	NA	NA	3,4
W031	LTRI-230	JAN (9) 2019	pre-COVID-19	NASOP	Negative for A B RSV	NA	NA	NA	NA	NA	Not tested	Not tested	NA	NA	NA	3,4
W032	LTRI-231	JAN (9) 2019	pre-COVID-19	NASOP	Negative for A B RSV	NA	NA	NA	NA	NA	Not tested	Not tested	NA	NA	NA	3,4
W033	LTRI-232	JAN (9) 2019	pre-COVID-19	NASOP	Negative for A B RSV	NA	NA	NA	NA	NA	Not tested	Not tested	NA	NA	NA	3,4
W034	LTRI-233	JAN (9) 2019	pre-COVID-19	NASOP	Negative for A B RSV	NA	NA	NA	NA	NA	Not tested	Not tested	NA	NA	NA	3,4
W035	LTRI-234	JAN (9) 2019	pre-COVID-19	BAL	Negative for A B RSV	NA	NA	NA	NA	NA	Not tested	Not tested	NA	NA	NA	3,4
W036	LTRI-235	JAN (9) 2019	pre-COVID-19	NASOP	Negative for A B RSV	NA	NA	NA	NA	NA	Not tested	Not tested	NA	NA	NA	3,4
W037	LTRI-236	JAN (9) 2019	pre-COVID-19	NASOP	Negative for A B RSV	NA	NA	NA	NA	NA	Not tested	Not tested	NA	NA	NA	3,4
W038	LTRI-237	JAN (9) 2019	pre-COVID-19	NASOP	Negative for A B RSV	NA	NA	NA	NA	NA	Not tested	Not tested	NA	NA	NA	3,4
W039	LTRI-238	JAN (9) 2019	pre-COVID-19	NASOP	Negative for A B RSV	NA	NA	NA	NA	NA	Not tested	Not tested	NA	NA	NA	3,4
W040	LTRI-239	JAN (9) 2019	pre-COVID-19	NASOP	Respiratory syncytial virus	NA	NA	NA	NA	NA	Not tested	Not tested	NA	NA	NA	3,4
W041	LTRI-240	JAN (9) 2019	pre-COVID-19	NASOP	Negative for A B RSV	NA	NA	NA	NA	NA	Not tested	Not tested	NA	NA	NA	3,4
W042	LTRI-241	JAN (9) 2019	pre-COVID-19	BAL	Negative for A B RSV	NA	NA	NA	NA	NA	Not tested	Not tested	NA	NA	NA	3,4
W043	LTRI-242	JAN (9) 2019	pre-COVID-19	BAL	Respiratory syncytial virus	NA	NA	NA	NA	NA	Not tested	Not tested	NA	NA	NA	3,4
W044	LTRI-243	JAN (9) 2019	pre-COVID-19	BAL	Negative for A B RSV	NA	NA	NA	NA	NA	Not tested	Not tested	NA	NA	NA	3,4
W045	LTRI-244	JAN (9) 2019	pre-COVID-19	NASOP	Negative for A B RSV	NA	NA	NA	NA	NA	Not tested	Not tested	NA	NA	NA	3,4
W046	LTRI-245	JAN (9) 2019	pre-COVID-19	NASOP	Negative for A B RSV	NA	NA	NA	NA	NA	Not tested	Not tested	NA	NA	NA	3,4
W047	LTRI-246	JAN (9) 2019	pre-COVID-19	NASOP	Negative for A B RSV	NA	NA	NA	NA	NA	Not tested	Not tested	NA	NA	NA	3,4
W048	LTRI-247	JAN (9) 2019	pre-COVID-19	BAL	Negative for A B RSV	NA	NA	NA	NA	NA	Not tested	Not tested	NA	NA	NA	3,4
W049	LTRI-248	JAN (9) 2019	pre-COVID-19	NASOP	Negative for A B RSV	NA	NA	NA	NA	NA	Not tested	Not tested	NA	NA	NA	3,4
W050	LTRI-249	JAN (9) 2019	pre-COVID-19	NASOP	Negative for A B RSV	NA	NA	NA	NA	NA	Not tested	Not tested	NA	NA	NA	3,4
W051	LTRI-250	JAN (9) 2019	pre-COVID-19	NASOP	Negative for A B RSV	NA	NA	NA	NA	NA	Not tested	Not tested	NA	NA	NA	3,4
W052	LTRI-251	JAN (9) 2019	pre-COVID-19	NASOP	Negative for A B RSV	NA	NA	NA	NA	NA	Not tested	Not tested	NA	NA	NA	3,4
W053	LTRI-252	JAN (9) 2019	pre-COVID-19	NASOP	Negative for A B RSV	NA	NA	NA	NA	NA	Not tested	Not tested	NA	NA	NA	3,4
W054	LTRI-253	JAN (9) 2019	pre-COVID-19	NASOP	Negative for A B RSV	NA	NA	NA	NA	NA	Not tested	Not tested	NA	NA	NA	3,4
W055	LTRI-254	JAN (9) 2019	pre-COVID-19	NASOP	Negative for A B RSV	NA	NA	NA	NA	NA	Not tested	Not tested	NA	NA	NA	3,4
W056	LTRI-255	JAN (9) 2019	pre-COVID-19	BAL	Negative for A B RSV	NA	NA	NA	NA	NA	Not tested	Not tested	NA	NA	NA	3,4
W057	LTRI-256	JAN (9) 2019	pre-COVID-19	NASOP	Negative for A B RSV	NA	NA	NA	NA	NA	Not tested	Not tested	NA	NA	NA	3,4
W058	LTRI-257	JAN (9) 2019	pre-COVID-19	NASOP	Negative for A B RSV	NA	NA	NA	NA	NA	Not tested	Not tested	NA	NA	NA	3,4
W059	LTRI-258	JAN (9) 2019	pre-COVID-19	NASOP	Negative for A B RSV	NA	NA	NA	NA	NA	Not tested	Not tested	NA	NA	NA	3,4
W060	LTRI-259	JAN (9) 2019	pre-COVID-19	NASOP	Negative for A B RSV	NA	NA	NA	NA	NA	Not tested	Not tested	NA	NA	NA	3,4
W061	LTRI-260	JAN (9) 2019	pre-COVID-19	NASOP	Negative for A B RSV	NA	NA	NA	NA	NA	Not tested	Not tested	NA	NA	NA	3,4
W062	LTRI-261	JAN (9) 2019	pre-COVID-19	NASOP	Negative for A B RSV	NA	NA	NA	NA	NA	Not tested	Not tested	NA	NA	NA	3,4
W063	LTRI-262	JAN (9) 2019	pre-COVID-19	NASOP	Negative for A B RSV	NA	NA	NA	NA	NA	Not tested	Not tested	NA	NA	NA	3,4
W064	LTRI-263	JAN (9) 2019	pre-COVID-19	BAL	Negative for A B RSV	NA	NA	NA	NA	NA	Not tested	Not tested	NA	NA	NA	3,4
W065	LTRI-264	JAN (9) 2019	pre-COVID-19	BAL	Negative for A B RSV	NA	NA	NA	NA	NA	Not tested	Not tested	NA	NA	NA	3,4
W066	LTRI-265	JAN (9) 2019	pre-COVID-19	NASOP	Negative for A B RSV	NA	NA	NA	NA	NA	Not tested	Not tested	NA	NA	NA	3,4
W067	LTRI-266	JAN (9) 2019	pre-COVID-19	NNP	Negative for A B RSV	NA	NA	NA	NA	NA	Not tested	Not tested	NA	NA	NA	3,4
W068	LTRI-267	JAN (9) 2019	pre-COVID-19	NASOP	Negative for A B RSV	NA	NA	NA	NA	NA	Not tested	Not tested	NA	NA	NA	3,4
W069	LTRI-268	JAN (9) 2019	pre-COVID-19	NASOP	Negative for A B RSV	NA	NA	NA	NA	NA	Not tested	Not tested	NA	NA	NA	3,4
W070	LTRI-269	JAN (9) 2019	pre-COVID-19	BAL	Negative for A B RSV	NA	NA	NA	NA	NA	Not tested	Not tested	NA	NA	NA	3,4
W071	LTRI-270	JAN (9) 2019	pre-COVID-19	NASOP	Negative for A B RSV	NA	NA	NA	NA	NA	Not tested	Not tested	NA	NA	NA	3,4
W072	LTRI-271	JAN (9) 2019	pre-COVID-19	BAL	Negative for A B RSV	NA	NA	NA	NA	NA	Not tested	Not tested	NA	NA	NA	3,4
W097	LTRI-272	JAN (9) 2019	pre-COVID-19	BAL	Negative for A B RSV	NA	NA	NA	NA	NA	Not tested	Not tested	NA	NA	NA	3,4
W098	LTRI-273	JAN (9) 2019	pre-COVID-19	BAL	Negative for A B RSV	NA	NA	NA	NA	NA	Not tested	Not tested	NA	NA	NA	3,4
W099	LTRI-274	JAN (9) 2019	pre-COVID-19	BAL	Negative for A B RSV	NA	NA	NA	NA	NA	Not tested	Not tested	NA	NA	NA	3,4
W100	LTRI-275	JAN (9) 2019	pre-COVID-19	NASOP	Negative for A B RSV	NA	NA	NA	NA	NA	Not tested	Not tested	NA	NA	NA	3,4
W101	LTRI-276	JAN (9) 2019	pre-COVID-19	BAL	PJP detected by PCR	NA	NA	NA	NA	NA	Not tested	Not tested	NA	NA	NA	3,4
W102	LTRI-277	JAN (9) 2019	pre-COVID-19	NASOP	Negative for A B RSV	NA	NA	NA	NA	NA	Not tested	Not tested	NA	NA	NA	3,4
W103	LTRI-278	JAN (7) 2019	pre-COVID-19	NASOP	Negative for A B RSV	NA	NA	NA	NA	NA	Not tested	Not tested	NA	NA	NA	3,4
W104	LTRI-279	JAN (7) 2019	pre-COVID-19	NASOP	Negative for A B RSV	NA	NA	NA	NA	NA	Not tested	Not tested	NA	NA	NA	3,4
W105	LTRI-280	JAN (7) 2019	pre-COVID-19	NASOP	Negative for A B RSV	NA	NA	NA	NA	NA	Not tested	Not tested	NA	NA	NA	3,4
W106	LTRI-281	JAN (7) 2019	pre-COVID-19	NASOP	Negative for A B RSV	NA	NA	NA	NA	NA	Not tested	Not tested	NA	NA	NA	3,4
W107	LTRI-282	JAN (7) 2019	pre-COVID-19	NASOP	Negative for A B RSV	NA	NA	NA	NA	NA	Not tested	Not tested	NA	NA	NA	3,4
W108	LTRI-283	JAN (7) 2019	pre-COVID-19	NASOP	Negative for A B RSV	NA	NA	NA	NA	NA	Not tested	Not tested	NA	NA	NA	3,4
W109	LTRI-284	JAN (7) 2019	pre-COVID-19	NASOP	Negative for A B RSV	NA	NA	NA	NA	NA	Not tested	Not tested	NA	NA	NA	3,4
W110	LTRI-285	JAN (7) 2019	pre-COVID-19	NASOP	Negative for A B RSV	NA	NA	NA	NA	NA	Not tested	Not tested	NA	NA	NA	3,4
W111	LTRI-286	JAN (7) 2019	pre-COVID-19	NASOP	Negative for A B RSV	NA	NA	NA	NA	NA	Not tested	Not tested	NA	NA	NA	3,4
W112	LTRI-287	JAN (7) 2019	pre-COVID-19	NASOP	Negative for A B RSV	NA	NA	NA	NA	NA	Not tested	Not tested	NA	NA	NA	3,4
W113	LTRI-288	JAN (7) 2019	pre-COVID-19	NASOP	Negative for A B RSV	NA	NA	NA	NA	NA	Not tested	Not tested	NA	NA	NA	3,4
W114	LTRI-289	JAN (7) 2019	pre-COVID-19	NASOP	Negative for A B RSV	NA	NA	NA	NA	NA	Not tested	Not tested	NA	NA	NA	3,4
W115	LTRI-290	JAN (7) 2019	pre-COVID-19	NASOP	Negative for A B RSV	NA	NA	NA	NA	NA	Not tested	Not tested	NA	NA	NA	3,4
W116	LTRI-291	JAN (7) 2019	pre-COVID-19	NASOP	Negative for A B RSV	NA	NA	NA	NA	NA	Not tested	Not tested	NA	NA	NA	3,4
W117	LTRI-292	JAN (7) 2019	pre-COVID-19	NASOP	Negative for A B RSV	NA	NA	NA	NA	NA	Not tested	Not tested	NA	NA	NA	3,4
W118	LTRI-293	JAN (7) 2019	pre-COVID-19	NASOP	Negative for A B RSV	NA	NA	NA	NA	NA	Not tested	Not tested	NA	NA	NA	3,4
W119	LTRI-294	JAN (7) 2019	pre-COVID-19	NASOP	Negative for A B RSV	NA	NA	NA	NA	NA	Not tested	Not tested	NA	NA	NA	3,4
W120	LTRI-295	JAN (7) 2019	pre-COVID-19	BAL	Negative for A B RSV	NA	NA	NA	NA	NA	Not tested	Not tested	NA	NA	NA	3,4
W121	LTRI-296	JAN (7) 2019	pre-COVID-19	NASOP	Negative for A B RSV	NA	NA	NA	NA	NA	Not tested	Not tested	NA	NA	NA	3,4
W122	LTRI-297	JAN (7) 2019	pre-COVID-19	NASOP	Negative for A B RSV	NA	NA	NA	NA	NA	Not tested	Not tested	NA	NA	NA	3,4
W123	LTRI-298	JAN (7) 2019	pre-COVID-19	BAL	Negative for A B RSV	NA	NA	NA	NA	NA	Not tested	Not tested	NA	NA	NA	3,4
W124	LTRI-299	JAN (7) 2019	pre-COVID-19	NASOP	Negative for A B RSV	NA	NA	NA	NA	NA	Not tested	Not tested	NA	NA	NA	3,4
W125	LTRI-300	JAN (7) 2019	pre-COVID-19	NASOP	Negative for A B RSV	NA	NA	NA	NA	NA	Not tested	Not tested	NA	NA	NA	3,4
W126	LTRI-301	JAN (7) 2019	pre-COVID-19	NASOP	Negative for A B RSV	NA	NA	NA	NA	NA	Not tested	Not tested	NA	NA	NA	3,4
W127	LTRI-302	JAN (7) 2019	pre-COVID-19	NASOP	Negative for A B RSV	NA	NA	NA	NA	NA	Not tested	Not tested	NA	NA	NA	3,4
W128	LTRI-303	JAN (7) 2019	pre-COVID-19	NASOP	Negative for A B RSV	NA	NA	NA	NA	NA	Not tested	Not tested	NA	NA	NA	3,4
W129	LTRI-304	JAN (7) 2019	pre-COVID-19	BAL	Negative for A B RSV	NA	NA	NA	NA	NA	Not tested	Not tested	NA	NA	NA	3,4
W130	LTRI-305	JAN (7) 2019	pre-COVID-19	NASOP	Negative for A B RSV	NA	NA	NA	NA	NA	Not tested	Not tested	NA	NA	NA	3,4
W131	LTRI-306	JAN (7) 2019	pre-COVID-19	NASOP	Negative for A B RSV	NA	NA	NA	NA	NA	Not tested	Not tested	NA	NA	NA	3,4
W132	LTRI-307	JAN (7) 2019	pre-COVID-19	NASOP	Negative for A B RSV	NA	NA	NA	NA	NA	Not tested	Not tested	NA	NA	NA	3,4
W133	LTRI-308	JAN (7) 2019	pre-COVID-19	NASOP	Negative for A B RSV	NA	NA	NA	NA	NA	Not tested	Not tested	NA	NA	NA	3,4
W134	LTRI-309	JAN (7) 2019	pre-COVID-19	NASOP	Negative for A B RSV	NA	NA	NA	NA	NA	Not tested	Not tested	NA	NA	NA	3,4
W135	LTRI-310	JAN (7) 2019	pre-COVID-19	NASOP	Negative for A B RSV	NA	NA	NA	NA	NA	Not tested	Not tested	NA	NA	NA	3,4
W136	LTRI-311	JAN (7) 2019	pre-COVID-19	NASOP	Negative for A B RSV	NA	NA	NA	NA	NA	Not tested	Not tested	NA	NA	NA	3,4
W137	LTRI-312	JAN (7) 2019	pre-COVID-19	NASOP	Negative for A B RSV	NA	NA	NA	NA	NA	Not tested	Not tested	NA	NA	NA	3,4
W138	LTRI-313	JAN (7) 2019	pre-COVID-19	NASOP	Negative for A B RSV	NA	NA	NA	NA	NA	Not tested	Not tested	NA	NA	NA	3,4
W139	LTRI-314	JAN (7) 2019	pre-COVID-19	BAL	Negative for A B RSV	NA	NA	NA	NA	NA	Not tested	Not tested	NA	NA	NA	3,4
W140	LTRI-315	JAN (7) 2019	pre-COVID-19	NASOP	Negative for A B RSV	NA	NA	NA	NA	NA	Not tested	Not tested	NA	NA	NA	3,4
W141	LTRI-316	JAN (7) 2019	pre-COVID-19	NASOP	Negative for A B RSV	NA	NA	NA	NA	NA	Not tested	Not tested	NA	NA	NA	3,4
W142	LTRI-317	JAN (7) 2019	pre-COVID-19	NASOP	Negative for A B RSV	NA	NA	NA	NA	NA	Not tested	Not tested	NA	NA	NA	3,4
W143	LTRI-318	JAN (7) 2019	pre-COVID-19	NASOP	Negative for A B RSV	NA	NA	NA	NA	NA	Not tested	Not tested	NA	NA	NA	3,4
W144	LTRI-319	JAN (7) 2019	pre-COVID-19	NASOP	Negative for A B RSV	NA	NA	NA	NA	NA	Not tested	Not tested	NA	NA	NA	3,4
W145	LTRI-320	JAN (7) 2019	pre-COVID-19	NASOP	Negative for A B RSV	NA	NA	NA	NA	NA	Not tested	Not tested	NA	NA	NA	3,4
W146	LTRI-321	JAN (7) 2019	pre-COVID-19	NASOP	Negative for A B RSV	NA	NA	NA	NA	NA	Not tested	Not tested	NA	NA	NA	3,4
W147	LTRI-322	JAN (7) 2019	pre-COVID-19	BAL	Negative for A B RSV	NA	NA	NA	NA	NA	Not tested	Not tested	NA	NA	NA	3,4
W148	LTRI-323	JAN (7) 2019	pre-COVID-19	NASOP	Negative for A B RSV	NA	NA	NA	NA	NA	Not tested	Not tested	NA	NA	NA	3,4
W149	LTRI-324	JAN (7) 2019	pre-COVID-19	NASOP	Negative for A B RSV	NA	NA	NA	NA	NA	Not tested	Not tested	NA	NA	NA	3,4
W150	LTRI-325	JAN (7) 2019	pre-COVID-19	BAL	Negative for A B RSV	NA	NA	NA	NA	NA	Not tested	Not tested	NA	NA	NA	3,4
W151	LTRI-326	JAN (7) 2019	pre-COVID-19	NASOP	Negative for A B RSV	NA	NA	NA	NA	NA	Not tested	Not tested	NA	NA	NA	3,4
W152	LTRI-327	JAN (7) 2019	pre-COVID-19	NASOP	Negative for A B RSV	NA	NA	NA	NA	NA	Not tested	Not tested	NA	NA	NA	3,4
W153	LTRI-328	JAN (7) 2019	pre-COVID-19	BAL	Negative for A B RSV	NA	NA	NA	NA	NA	Not tested	Not tested	NA	NA	NA	3,4
W154	LTRI-329	JAN (7) 2019	pre-COVID-19	BAL	Negative for A B RSV	NA	NA	NA	NA	NA	Not tested	Not tested	NA	NA	NA	3,4
W155	LTRI-330	JAN (7) 2019	pre-COVID-19	NASOP	Negative for A B RSV	NA	NA	NA	NA	NA	Not tested	Not tested	NA	NA	NA	3,4
W156	LTRI-331	JAN (7) 2019	pre-COVID-19	NASOP	Negative for A B RSV	NA	NA	NA	NA	NA	Not tested	Not tested	NA	NA	NA	3,4
W157	LTRI-332	JAN (7) 2019	pre-COVID-19	NASOP	Negative for A B RSV	NA	NA	NA	NA	NA	Not tested	Not tested	NA	NA	NA	3,4
W158	LTRI-333	JAN (7) 2019	pre-COVID-19	NASOP	Negative for A B RSV	NA	NA	NA	NA	NA	Not tested	Not tested	NA	NA	NA	3,4
W159	LTRI-334	JAN (7) 2019	pre-COVID-19	NASOP	Negative for A B RSV	NA	NA	NA	NA	NA	Not tested	Not tested	NA	NA	NA	3,4
W160	LTRI-335	JAN (7) 2019	pre-COVID-19	NASOP	Negative for A B RSV	NA	NA	NA	NA	NA	Not tested	Not tested	NA	NA	NA	3,4
W161	LTRI-336	JAN (7) 2019	pre-COVID-19	NASOP	Negative for A B RSV	NA	NA	NA	NA	NA	Not tested	Not tested	NA	NA	NA	3,4
W162	LTRI-337	JAN (7) 2019	pre-COVID-19	NASOP	Negative for A B RSV	NA	NA	NA	NA	NA	Not tested	Not tested	NA	NA	NA	3,4
W163	LTRI-338	JAN (7) 2019	pre-COVID-19	NASOP	Negative for A B RSV	NA	NA	NA	NA	NA	Not tested	Not tested	NA	NA	NA	3,4
W164	LTRI-339	JAN (7) 2019	pre-COVID-19	NASOP	Negative for A B RSV	NA	NA	NA	NA	NA	Not tested	Not tested	NA	NA	NA	3,4
W165	LTRI-340	JAN (7) 2019	pre-COVID-19	NASOP	Negative for A B RSV	NA	NA	NA	NA	NA	Not tested	Not tested	NA	NA	NA	3,4
W166	LTRI-341	JAN (7) 2019	pre-COVID-19	NASOP	Negative for A B RSV	NA	NA	NA	NA	NA	Not tested	Not tested	NA	NA	NA	3,4
W167	LTRI-342	JAN (7) 2019	pre-COVID-19	NASOP	Negative for A B RSV	NA	NA	NA	NA	NA	Not tested	Not tested	NA	NA	NA	3,4
W168	LTRI-343	JAN (7) 2019	pre-COVID-19	BAL	Negative for A B RSV	NA	NA	NA	NA	NA	Not tested	Not tested	NA	NA	NA	3,4
W193	LTRI-344	JAN (7) 2019	pre-COVID-19	NASOP	Negative for A B RSV	NA	NA	NA	NA	NA	Not tested	Not tested	NA	NA	NA	3,4
W194	LTRI-345	JAN (7) 2019	pre-COVID-19	NASOP	Negative for A B RSV	NA	NA	NA	NA	NA	Not tested	Not tested	NA	NA	NA	3,4
W195	LTRI-346	JAN (7) 2019	pre-COVID-19	NASOP	Negative for A B RSV	NA	NA	NA	NA	NA	Not tested	Not tested	NA	NA	NA	3,4
W196	LTRI-347	JAN (7) 2019	pre-COVID-19	NASOP	Negative for A B RSV	NA	NA	NA	NA	NA	Not tested	Not tested	NA	NA	NA	3,4
W197	LTRI-348	JAN (7) 2019	pre-COVID-19	NASOP	Negative for A B RSV	NA	NA	NA	NA	NA	Not tested	Not tested	NA	NA	NA	3,4
W198	LTRI-349	JAN (7) 2019	pre-COVID-19	NASOP	Negative for A B RSV	NA	NA	NA	NA	NA	Not tested	Not tested	NA	NA	NA	3,4
W199	LTRI-350	JAN (7) 2019	pre-COVID-19	NASOP	Negative for A B RSV	NA	NA	NA	NA	NA	Not tested	Not tested	NA	NA	NA	3,4
W200	LTRI-351	JAN (7) 2019	pre-COVID-19	NASOP	Negative for A B RSV	NA	NA	NA	NA	NA	Not tested	Not tested	NA	NA	NA	3,4
W201	LTRI-352	JAN (7) 2019	pre-COVID-19	NASOP	Negative for A B RSV	NA	NA	NA	NA	NA	Not tested	Not tested	NA	NA	NA	3,4
W202	LTRI-353	JAN (7) 2019	pre-COVID-19	BAL	Negative for A B RSV	NA	NA	NA	NA	NA	Not tested	Not tested	NA	NA	NA	3,4
W203	LTRI-354	JAN (7) 2019	pre-COVID-19	NASOP	Negative for A B RSV	NA	NA	NA	NA	NA	Not tested	Not tested	NA	NA	NA	3,4
W204	LTRI-355	JAN (7) 2019	pre-COVID-19	NASOP	Negative for A B RSV	NA	NA	NA	NA	NA	Not tested	Not tested	NA	NA	NA	3,4
W205	LTRI-356	JAN (7) 2019	pre-COVID-19	NASOP	Negative for A B RSV	NA	NA	NA	NA	NA	Not tested	Not tested	NA	NA	NA	3,4
W206	LTRI-357	JAN (7) 2019	pre-COVID-19	NASOP	Negative for A B RSV	NA	NA	NA	NA	NA	Not tested	Not tested	NA	NA	NA	3,4
W207	LTRI-358	JAN (7) 2019	pre-COVID-19	NASOP	Negative for A B RSV	NA	NA	NA	NA	NA	Not tested	Not tested	NA	NA	NA	3,4
W208	LTRI-359	JAN (7) 2019	pre-COVID-19	BAL	Negative for A B RSV	NA	NA	NA	NA	NA	Not tested	Not tested	NA	NA	NA	3,4
W209	LTRI-360	JAN (7) 2019	pre-COVID-19	NASOP	Negative for A B RSV	NA	NA	NA	NA	NA	Not tested	Not tested	NA	NA	NA	3,4
W210	LTRI-361	JAN (7) 2019	pre-COVID-19	NASOP	Negative for A B RSV	NA	NA	NA	NA	NA	Not tested	Not tested	NA	NA	NA	3,4
W211	LTRI-362	JAN (7) 2019	pre-COVID-19	NASOP	Negative for A B RSV	NA	NA	NA	NA	NA	Not tested	Not tested	NA	NA	NA	3,4
W212	LTRI-363	JAN (7) 2019	pre-COVID-19	NASOP	Negative for A B RSV	NA	NA	NA	NA	NA	Not tested	Not tested	NA	NA	NA	3,4
W213	LTRI-364	JAN (7) 2019	pre-COVID-19	NASOP	Negative for A B RSV	NA	NA	NA	NA	NA	Not tested	Not tested	NA	NA	NA	3,4
W214	LTRI-365	JAN (7) 2019	pre-COVID-19	NASOP	Negative for A B RSV	NA	NA	NA	NA	NA	Not tested	Not tested	NA	NA	NA	3,4
W215	LTRI-366	JAN (7) 2019	pre-COVID-19	NASOP	Negative for A B RSV	NA	NA	NA	NA	NA	Not tested	Not tested	NA	NA	NA	3,4
W216	LTRI-367	JAN (7) 2019	pre-COVID-19	NASOP	Negative for A B RSV	NA	NA	NA	NA	NA	Not tested	Not tested	NA	NA	NA	3,4
W217	LTRI-368	JAN (7) 2019	pre-COVID-19	NASOP	Negative for A B RSV	NA	NA	NA	NA	NA	Not tested	Not tested	NA	NA	NA	3,4
W218	LTRI-369	JAN (7) 2019	pre-COVID-19	NASOP	Negative for A B RSV	NA	NA	NA	NA	NA	Not tested	Not tested	NA	NA	NA	3,4
W219	LTRI-370	JAN (7) 2019	pre-COVID-19	NASOP	Negative for A B RSV	NA	NA	NA	NA	NA	Not tested	Not tested	NA	NA	NA	3,4
W220	LTRI-371	JAN (7) 2019	pre-COVID-19	NASOP	Negative for A B RSV	NA	NA	NA	NA	NA	Not tested	Not tested	NA	NA	NA	3,4
W221	LTRI-372	JAN (7) 2019	pre-COVID-19	NASOP	Negative for A B RSV	NA	NA	NA	NA	NA	Not tested	Not tested	NA	NA	NA	3,4
W222	LTRI-373	JAN (7) 2019	pre-COVID-19	NASOP	Negative for A B RSV	NA	NA	NA	NA	NA	Not tested	Not tested	NA	NA	NA	3,4
W223	LTRI-374	JAN (7) 2019	pre-COVID-19	NASOP	Negative for A B RSV	NA	NA	NA	NA	NA	Not tested	Not tested	NA	NA	NA	3,4
W224	LTRI-375	JAN (7) 2019	pre-COVID-19	NASOP	Negative for A B RSV	NA	NA	NA	NA	NA	Not tested	Not tested	NA	NA	NA	3,4
W225	LTRI-376	JAN (7) 2019	pre-COVID-19	NASOP	Negative for A B RSV	NA	NA	NA	NA	NA	Not tested	Not tested	NA	NA	NA	3,4
W226	LTRI-377	JAN (7) 2019	pre-COVID-19	NASOP	Negative for A B RSV	NA	NA	NA	NA	NA	Not tested	Not tested	NA	NA	NA	3,4
W227	LTRI-378	JAN (7) 2019	pre-COVID-19	NASOP	Negative for A B RSV	NA	NA	NA	NA	NA	Not tested	Not tested	NA	NA	NA	3,4
W228	LTRI-379	JAN (7) 2019	pre-COVID-19	NASOP	Negative for A B RSV	NA	NA	NA	NA	NA	Not tested	Not tested	NA	NA	NA	3,4
W229	LTRI-380	JAN (7) 2019	pre-COVID-19	NASOP	Negative for A B RSV	NA	NA	NA	NA	NA	Not tested	Not tested	NA	NA	NA	3,4
W230	LTRI-381	JAN (7) 2019	pre-COVID-19	NASOP	Negative for A B RSV	NA	NA	NA	NA	NA	Not tested	Not tested	NA	NA	NA	3,4
W231	LTRI-382	JAN (7) 2019	pre-COVID-19	NASOP	Negative for A B RSV	NA	NA	NA	NA	NA	Not tested	Not tested	NA	NA	NA	3,4
W232	LTRI-383	JAN (7) 2019	pre-COVID-19	NASOP	Negative for A B RSV	NA	NA	NA	NA	NA	Not tested	Not tested	NA	NA	NA	3,4
W233	LTRI-384	JAN (7) 2019	pre-COVID-19	NASOP	Negative for A B RSV	NA	NA	NA	NA	NA	Not tested	Not tested	NA	NA	NA	3,4
W234	LTRI-385	JAN (7) 2019	pre-COVID-19	NASOP	Negative for A B RSV	NA	NA	NA	NA	NA	Not tested	Not tested	NA	NA	NA	3,4
W235	LTRI-386	JAN (7) 2019	pre-COVID-19	NASOP	Negative for A B RSV	NA	NA	NA	NA	NA	Not tested	Not tested	NA	NA	NA	3,4
W236	LTRI-387	JAN (7) 2019	pre-COVID-19	NASOP	Negative for A B RSV	NA	NA	NA	NA	NA	Not tested	Not tested	NA	NA	NA	3,4
W237	LTRI-388	JAN (7) 2019	pre-COVID-19	NASOP	Negative for A B RSV	NA	NA	NA	NA	NA	Not tested	Not tested	NA	NA	NA	3,4
W238	LTRI-389	JAN (7) 2019	pre-COVID-19	NASOP	Negative for A B RSV	NA	NA	NA	NA	NA	Not tested	Not tested	NA	NA	NA	3,4
W239	LTRI-390	JAN (7) 2019	pre-COVID-19	NASOP	Negative for A B RSV	NA	NA	NA	NA	NA	Not tested	Not tested	NA	NA	NA	3,4
W240	LTRI-391	JAN (7) 2019	pre-COVID-19	NASOP	Negative for A B RSV	NA	NA	NA	NA	NA	Not tested	Not tested	NA	NA	NA	3,4
W241	LTRI-392	NOV (29) 2019	pre-COVID-19	NASOP	Negative for A B RSV	NA	NA	NA	NA	NA	Not tested	Not tested	NA	NA	NA	3,4
W242	LTRI-393	NOV (29) 2019	pre-COVID-19	BAL	Negative for A B RSV	NA	NA	NA	NA	NA	Not tested	Not tested	NA	NA	NA	3,4
W243	LTRI-394	NOV (29) 2019	pre-COVID-19	BAL	Negative for A B RSV	NA	NA	NA	NA	NA	Not tested	Not tested	NA	NA	NA	3,4
W244	LTRI-395	NOV (29) 2019	pre-COVID-19	BAL	Negative for A B RSV	NA	NA	NA	NA	NA	Not tested	Not tested	NA	NA	NA	3,4
W245	LTRI-396	NOV (29) 2019	pre-COVID-19	BAL	Negative for A B RSV	NA	NA	NA	NA	NA	Not tested	Not tested	NA	NA	NA	3,4
W246	LTRI-397	NOV (29) 2019	pre-COVID-19	BAL	Negative for A B RSV	NA	NA	NA	NA	NA	Not tested	Not tested	NA	NA	NA	3,4
W247	LTRI-398	NOV (29) 2019	pre-COVID-19	BAL	Negative for A B RSV	NA	NA	NA	NA	NA	Not tested	Not tested	NA	NA	NA	3,4
W248	LTRI-399	NOV (29) 2019	pre-COVID-19	BAL	Negative for A B RSV	NA	NA	NA	NA	NA	Not tested	Not tested	NA	NA	NA	3,4
W249	LTRI-400	NOV (29) 2019	pre-COVID-19	BAL	Negative for A B RSV	NA	NA	NA	NA	NA	Not tested	Not tested	NA	NA	NA	3,4
W250	LTRI-401	NOV (29) 2019	pre-COVID-19	BAL	Negative for A B RSV	NA	NA	NA	NA	NA	Not tested	Not tested	NA	NA	NA	3,4
W251	LTRI-402	NOV (29) 2019	pre-COVID-19	BAL	Negative for A B RSV	NA	NA	NA	NA	NA	Not tested	Not tested	NA	NA	NA	3,4
W252	LTRI-403	NOV (29) 2019	pre-COVID-19	BAL	Influenza B virus	NA	NA	NA	NA	NA	Not tested	Not tested	NA	NA	NA	3,4
W253	LTRI-404	NOV (29) 2019	pre-COVID-19	BAL	Negative for A B RSV	NA	NA	NA	NA	NA	Not tested	Not tested	NA	NA	NA	3,4
W254	LTRI-405	NOV (29) 2019	pre-COVID-19	BAL	Negative for A B RSV	NA	NA	NA	NA	NA	Not tested	Not tested	NA	NA	NA	3,4
W255	LTRI-406	NOV (29) 2019	pre-COVID-19	BAL	Negative for A B RSV	NA	NA	NA	NA	NA	Not tested	Not tested	NA	NA	NA	3,4
W256	LTRI-407	NOV (29) 2019	pre-COVID-19	BAL	Negative for A B RSV	NA	NA	NA	NA	NA	Not tested	Not tested	NA	NA	NA	3,4
W257	LTRI-408	NOV (29) 2019	pre-COVID-19	NASOP	Negative for A B RSV	NA	NA	NA	NA	NA	Not tested	Not tested	NA	NA	NA	3,4
W258	LTRI-409	NOV (29) 2019	pre-COVID-19	BAL	Negative for A B RSV	NA	NA	NA	NA	NA	Not tested	Not tested	NA	NA	NA	3,4
W259	LTRI-410	NOV (29) 2019	pre-COVID-19	BAL	Negative for A B RSV	NA	NA	NA	NA	NA	Not tested	Not tested	NA	NA	NA	3,4
W260	LTRI-411	NOV (29) 2019	pre-COVID-19	BAL	Negative for A B RSV	NA	NA	NA	NA	NA	Not tested	Not tested	NA	NA	NA	3,4
W261	LTRI-412	NOV (29) 2019	pre-COVID-19	BAL	Negative for A B RSV	NA	NA	NA	NA	NA	Not tested	Not tested	NA	NA	NA	3,4
W262	LTRI-413	NOV (29) 2019	pre-COVID-19	NASOP	Respiratory syncytial virus	NA	NA	NA	NA	NA	Not tested	Not tested	NA	NA	NA	3,4
W263	LTRI-414	NOV (29) 2019	pre-COVID-19	BAL	Negative for A B RSV	NA	NA	NA	NA	NA	Not tested	Not tested	NA	NA	NA	3,4
W264	LTRI-415	NOV (29) 2019	pre-COVID-19	BAL	Negative for A B RSV	NA	NA	NA	NA	NA	Not tested	Not tested	NA	NA	NA	3,4
W289	LTRI-416	NOV (29) 2019	pre-COVID-19	BAL	Negative for A B RSV	NA	NA	NA	NA	NA	Not tested	Not tested	NA	NA	NA	3,4
W290	LTRI-417	NOV (29) 2019	pre-COVID-19	NASOP	Negative for A B RSV	NA	NA	NA	NA	NA	Not tested	Not tested	NA	NA	NA	3,4
W291	LTRI-418	NOV (29) 2019	pre-COVID-19	NASOP	Respiratory syncytial virus	NA	NA	NA	NA	NA	Not tested	Not tested	NA	NA	NA	3,4
W292	LTRI-419	NOV (29) 2019	pre-COVID-19	BAL	Negative for A B RSV	NA	NA	NA	NA	NA	Not tested	Not tested	NA	NA	NA	3,4
W293	LTRI-420	NOV (29) 2019	pre-COVID-19	BAL	Negative for A B RSV	NA	NA	NA	NA	NA	Not tested	Not tested	NA	NA	NA	3,4
W294	LTRI-421	NOV (29) 2019	pre-COVID-19	BAL	Negative for A B RSV	NA	NA	NA	NA	NA	Not tested	Not tested	NA	NA	NA	3,4
W295	LTRI-422	NOV (29) 2019	pre-COVID-19	BAL	Negative for A B RSV	NA	NA	NA	NA	NA	Not tested	Not tested	NA	NA	NA	3,4
W296	LTRI-423	NOV (29) 2019	pre-COVID-19	BALCF	Negative for A B RSV	NA	NA	NA	NA	NA	Not tested	Not tested	NA	NA	NA	3,4
W297	LTRI-424	NOV (29) 2019	pre-COVID-19	BAL	Negative for A B RSV	NA	NA	NA	NA	NA	Not tested	Not tested	NA	NA	NA	3,4
W298	LTRI-425	NOV (29) 2019	pre-COVID-19	NASOP	Negative for A B RSV	NA	NA	NA	NA	NA	Not tested	Not tested	NA	NA	NA	3,4
W299	LTRI-426	NOV (29) 2019	pre-COVID-19	BAL	Negative for A B RSV	NA	NA	NA	NA	NA	Not tested	Not tested	NA	NA	NA	3,4
W300	LTRI-427	NOV (29) 2019	pre-COVID-19	BAL	Negative for A B RSV	NA	NA	NA	NA	NA	Not tested	Not tested	NA	NA	NA	3,4
W301	LTRI-428	NOV (29) 2019	pre-COVID-19	BAL	Negative for A B RSV	NA	NA	NA	NA	NA	Not tested	Not tested	NA	NA	NA	3,4
W302	LTRI-429	NOV (29) 2019	pre-COVID-19	BAL	Negative for A B RSV	NA	NA	NA	NA	NA	Not tested	Not tested	NA	NA	NA	3,4
W303	LTRI-430	NOV (29) 2019	pre-COVID-19	BAL	Negative for A B RSV	NA	NA	NA	NA	NA	Not tested	Not tested	NA	NA	NA	3,4
W304	LTRI-431	NOV (29) 2019	pre-COVID-19	NASOP	Negative for A B RSV	NA	NA	NA	NA	NA	Not tested	Not tested	NA	NA	NA	3,4
W305	LTRI-432	NOV (29) 2019	pre-COVID-19	BAL	Negative for A B RSV	NA	NA	NA	NA	NA	Not tested	Not tested	NA	NA	NA	3,4
W306	LTRI-433	NOV (29) 2019	pre-COVID-19	NASOP	Respiratory syncytial virus	NA	NA	NA	NA	NA	Not tested	Not tested	NA	NA	NA	3,4
W307	LTRI-434	NOV (29) 2019	pre-COVID-19	NASOP	Negative for A B RSV	NA	NA	NA	NA	NA	Not tested	Not tested	NA	NA	NA	3,4
W308	LTRI-435	NOV (29) 2019	pre-COVID-19	NASOP	Negative for A B RSV	NA	NA	NA	NA	NA	Not tested	Not tested	NA	NA	NA	3,4
W309	LTRI-436	NOV (29) 2019	pre-COVID-19	BAL	Negative for A B RSV	NA	NA	NA	NA	NA	Not tested	Not tested	NA	NA	NA	3,4
W310	LTRI-437	NOV (29) 2019	pre-COVID-19	BAL	Negative for A B RSV	NA	NA	NA	NA	NA	Not tested	Not tested	NA	NA	NA	3,4
W311	LTRI-438	NOV (29) 2019	pre-COVID-19	BMSH	Negative for A B RSV	NA	NA	NA	NA	NA	Not tested	Not tested	NA	NA	NA	3,4
W312	LTRI-439	NOV (29) 2019	pre-COVID-19	BAL	Negative for A B RSV	NA	NA	NA	NA	NA	Not tested	Not tested	NA	NA	NA	3,4
W313	LTRI-440	NOV (29) 2019	pre-COVID-19	BAL	Negative for A B RSV	NA	NA	NA	NA	NA	Not tested	Not tested	NA	NA	NA	3,4
W314	LTRI-441	NOV (29) 2019	pre-COVID-19	BAL	Negative for A B RSV	NA	NA	NA	NA	NA	Not tested	Not tested	NA	NA	NA	3,4
W315	LTRI-442	NOV (29) 2019	pre-COVID-19	BAL	Negative for A B RSV	NA	NA	NA	NA	NA	Not tested	Not tested	NA	NA	NA	3,4
W316	LTRI-443	NOV (29) 2019	pre-COVID-19	BAL	Negative for A B RSV	NA	NA	NA	NA	NA	Not tested	Not tested	NA	NA	NA	3,4
W317	LTRI-444	NOV (29) 2019	pre-COVID-19	BAL	Negative for A B RSV	NA	NA	NA	NA	NA	Not tested	Not tested	NA	NA	NA	3,4
W318	LTRI-445	NOV (29) 2019	pre-COVID-19	BAL	Negative for A B RSV	NA	NA	NA	NA	NA	Not tested	Not tested	NA	NA	NA	3,4
W319	LTRI-446	NOV (29) 2019	pre-COVID-19	BAL	Negative for A B RSV	NA	NA	NA	NA	NA	Not tested	Not tested	NA	NA	NA	3,4
W320	LTRI-447	NOV (29) 2019	pre-COVID-19	NASOP	Negative for A B RSV	NA	NA	NA	NA	NA	Not tested	Not tested	NA	NA	NA	3,4
W321	LTRI-448	NOV (29) 2019	pre-COVID-19	BAL	Negative for A B RSV	NA	NA	NA	NA	NA	Not tested	Not tested	NA	NA	NA	3,4
W322	LTRI-449	NOV (29) 2019	pre-COVID-19	NASOP	Negative for A B RSV	NA	NA	NA	NA	NA	Not tested	Not tested	NA	NA	NA	3,4
W323	LTRI-450	NOV (29) 2019	pre-COVID-19	BAL	Negative for A B RSV	NA	NA	NA	NA	NA	Not tested	Not tested	NA	NA	NA	3,4
W324	LTRI-451	NOV (29) 2019	pre-COVID-19	NASOP	Negative for A B RSV	NA	NA	NA	NA	NA	Not tested	Not tested	NA	NA	NA	3,4
W325	LTRI-452	NOV (29) 2019	pre-COVID-19	BAL	Negative for A B RSV	NA	NA	NA	NA	NA	Not tested	Not tested	NA	NA	NA	3,4
W326	LTRI-453	NOV (29) 2019	pre-COVID-19	BAL	Negative for A B RSV	NA	NA	NA	NA	NA	Not tested	Not tested	NA	NA	NA	3,4
W327	LTRI-454	NOV (29) 2019	pre-COVID-19	BAL	Negative for A B RSV	NA	NA	NA	NA	NA	Not tested	Not tested	NA	NA	NA	3,4
W328	LTRI-455	NOV (29) 2019	pre-COVID-19	BAL	Negative for A B RSV	NA	NA	NA	NA	NA	Not tested	Not tested	NA	NA	NA	3,4
W329	LTRI-456	NOV (29) 2019	pre-COVID-19	NASOP	Negative for A B RSV	NA	NA	NA	NA	NA	Not tested	Not tested	NA	NA	NA	3,4
W330	LTRI-457	NOV (29) 2019	pre-COVID-19	BAL	Negative for A B RSV	NA	NA	NA	NA	NA	Not tested	Not tested	NA	NA	NA	3,4
W331	LTRI-458	NOV (29) 2019	pre-COVID-19	BAL	Negative for A B RSV	NA	NA	NA	NA	NA	Not tested	Not tested	NA	NA	NA	3,4
W332	LTRI-459	NOV (29) 2019	pre-COVID-19	BAL	Negative for A B RSV	NA	NA	NA	NA	NA	Not tested	Not tested	NA	NA	NA	3,4
W333	LTRI-460	NOV (29) 2019	pre-COVID-19	BAL	Negative for A B RSV	NA	NA	NA	NA	NA	Not tested	Not tested	NA	NA	NA	3,4
W334	LTRI-461	NOV (29) 2019	pre-COVID-19	BAL	Negative for A B RSV	NA	NA	NA	NA	NA	Not tested	Not tested	NA	NA	NA	3,4
W335	LTRI-462	NOV (29) 2019	pre-COVID-19	BAL	Negative for A B RSV	NA	NA	NA	NA	NA	Not tested	Not tested	NA	NA	NA	3,4
W336	LTRI-463	NOV (29) 2019	pre-COVID-19	BAL	Negative for A B RSV	NA	NA	NA	NA	NA	Not tested	Not tested	NA	NA	NA	3,4
W337	LTRI-464	NOV (29) 2019	pre-COVID-19	BAL	Negative for A B RSV	NA	NA	NA	NA	NA	Not tested	Not tested	NA	NA	NA	3,4
W338	LTRI-465	DEC (6) 2019	pre-COVID-19	BAL	Negative for A B RSV	NA	NA	NA	NA	NA	Not tested	Not tested	NA	NA	NA	3,4
W339	LTRI-466	DEC (6) 2019	pre-COVID-19	BAL	Negative for A B RSV	NA	NA	NA	NA	NA	Not tested	Not tested	NA	NA	NA	3,4
W340	LTRI-467	DEC (6) 2019	pre-COVID-19	BAL	Negative for A B RSV	NA	NA	NA	NA	NA	Not tested	Not tested	NA	NA	NA	3,4
W341	LTRI-468	DEC (6) 2019	pre-COVID-19	NASOP	Negative for A B RSV	NA	NA	NA	NA	NA	Not tested	Not tested	NA	NA	NA	3,4
W342	LTRI-469	DEC (6) 2019	pre-COVID-19	NASOP	Negative for A B RSV	NA	NA	NA	NA	NA	Not tested	Not tested	NA	NA	NA	3,4
W343	LTRI-470	DEC (6) 2019	pre-COVID-19	NASOP	Negative for A B RSV	NA	NA	NA	NA	NA	Not tested	Not tested	NA	NA	NA	3,4
W344	LTRI-471	DEC (6) 2019	pre-COVID-19	NASOP	Negative for A B RSV	NA	NA	NA	NA	NA	Not tested	Not tested	NA	NA	NA	3,4
W345	LTRI-472	DEC (6) 2019	pre-COVID-19	NASOP	Negative for A B RSV	NA	NA	NA	NA	NA	Not tested	Not tested	NA	NA	NA	3,4
W346	LTRI-473	DEC (6) 2019	pre-COVID-19	NASOP	Negative for A B RSV	NA	NA	NA	NA	NA	Not tested	Not tested	NA	NA	NA	3,4
W347	LTRI-474	DEC (6) 2019	pre-COVID-19	NASOP	Negative for A B RSV	NA	NA	NA	NA	NA	Not tested	Not tested	NA	NA	NA	3,4
W348	LTRI-475	DEC (6) 2019	pre-COVID-19	NASOP	Negative for A B RSV	NA	NA	NA	NA	NA	Not tested	Not tested	NA	NA	NA	3,4
W349	LTRI-476	DEC (6) 2019	pre-COVID-19	NNP	Negative for A B RSV	NA	NA	NA	NA	NA	Not tested	Not tested	NA	NA	NA	3,4
W350	LTRI-477	DEC (6) 2019	pre-COVID-19	NASOP	Negative for A B RSV	NA	NA	NA	NA	NA	Not tested	Not tested	NA	NA	NA	3,4
W351	LTRI-478	DEC (6) 2019	pre-COVID-19	BAL	Negative for A B RSV	NA	NA	NA	NA	NA	Not tested	Not tested	NA	NA	NA	3,4
W352	LTRI-479	DEC (6) 2019	pre-COVID-19	BAL	Negative for A B RSV	NA	NA	NA	NA	NA	Not tested	Not tested	NA	NA	NA	3,4
W353	LTRI-480	DEC (6) 2019	pre-COVID-19	BAL	Negative for A B RSV	NA	NA	NA	NA	NA	Not tested	Not tested	NA	NA	NA	3,4
W354	LTRI-481	DEC (6) 2019	pre-COVID-19	BAL	Negative for A B RSV	NA	NA	NA	NA	NA	Not tested	Not tested	NA	NA	NA	3,4
W355	LTRI-482	DEC (6) 2019	pre-COVID-19	NASOP	Negative for A B RSV	NA	NA	NA	NA	NA	Not tested	Not tested	NA	NA	NA	3,4
W356	LTRI-483	DEC (6) 2019	pre-COVID-19	BAL	Negative for A B RSV	NA	NA	NA	NA	NA	Not tested	Not tested	NA	NA	NA	3,4
W357	LTRI-484	DEC (6) 2019	pre-COVID-19	BAL	Negative for A B RSV	NA	NA	NA	NA	NA	Not tested	Not tested	NA	NA	NA	3,4
W358	LTRI-485	DEC (6) 2019	pre-COVID-19	BAL	Negative for A B RSV	NA	NA	NA	NA	NA	Not tested	Not tested	NA	NA	NA	3,4
W359	LTRI-486	DEC (6) 2019	pre-COVID-19	BAL	Negative for A B RSV	NA	NA	NA	NA	NA	Not tested	Not tested	NA	NA	NA	3,4
W360	LTRI-487	DEC (6) 2019	pre-COVID-19	BAL	Respiratory syncytial virus	NA	NA	NA	NA	NA	Not tested	Not tested	NA	NA	NA	3,4
W385	LTRI-776	May (12) 2020	post-COVID-19	NASOP	COVID-19 postive (not tested by 'Seegene assay')				22.53	21.91	Positive	Positive	62627.8	53264.9	Yes	3,4
W386	LTRI-777	May (12) 2020	post-COVID-19	NASOP	COVID-19 postive	22.23	24.12	22.92	25.72	21.85	Positive	Positive	7684.46	6535.62	Yes	3,4
W387	LTRI-778	May (12) 2020	post-COVID-19	NASOP	COVID-19 postive	26.91	28.27	29.85	30.51	26.1	Positive	Positive	329.81	280.503	Yes	3,4
W388	LTRI-779	May (12) 2020	post-COVID-19	NASOP	COVID-19 postive	21.22	23.07	23.74	24.03	24.35	Positive	Positive	23234.5	19760.9	Yes	3,4
W389	LTRI-780	May (12) 2020	post-COVID-19	NASOP	COVID-19 postive	ND	ND	39.23	33.19	22.63	Negative (Irregular CoV-2 curve)	Negative (Irregular CoV-2 curve)	NA	NA	No	3,4
W390	LTRI-781	May (12) 2020	post-COVID-19	NASOP	COVID-19 postive	25.98	27.19	26.17	26.57	26.11	Positive	Positive	4393.9	3737	Yes	3,4
W397	LTRI-788	May (12) 2020	post-COVID-19	NASOP	COVID-19 postive	ND	35.67	35.5	Un	24.26	Negative	Negative	0	0	No	3,4
W398	LTRI-789	May (12) 2020	post-COVID-19	NASOP	COVID-19 postive	19.45	20.44	19.97	24.84	21.74	Positive	Positive	13688.1	11641.7	Yes	3,4
W399	LTRI-790	May (12) 2020	post-COVID-19	NASOP	COVID-19 negative	ND	ND	38.97	Un	23.39	Negative	Negative	0	0	Yes	3,4
W400	LTRI-791	May (12) 2020	post-COVID-19	NASOP	COVID-19 postive	14.04	16.43	16.15	19.37	19.19	Positive	Positive	498565	424029	Yes	3,4
W401	LTRI-792	May (12) 2020	post-COVID-19	NASOP	COVID-19 postive	25.73	27.26	27.46	31.05	21	Positive	Positive	231.15	196.593	Yes	3,4
W402	LTRI-793	May (12) 2020	post-COVID-19	NASOP	COVID-19 postive	28.97	30.41	30.78	33.53	23.35	Positive	Positive	45.45	38.6551	Yes	3,4
W409	LTRI-800	May (12) 2020	post-COVID-19	NASOP	COVID-19 postive	25.03	25.64	27.04	32.59	21.62	Positive	Positive	84.01	71.4504	Yes	3,4
W410	LTRI-801	May (12) 2020	post-COVID-19	NASOP	COVID-19 postive	ND	ND	35.31	41.31	22.37	Negative (Irregular CoV-2 curve)	Negative (Irregular CoV-2 curve)	NA	NA	No	3,4
W411	LTRI-802	May (12) 2020	post-COVID-19	NASOP	COVID-19 postive	30.98	30.51	30.92	34.18	20.62	Positive	Positive	29.52	25.1067	Yes	3,4
W412	LTRI-803	May (12) 2020	post-COVID-19	NASOP	COVID-19 postive	30.98	30.51	30.92	33.64	20.78	Positive	Positive	42.08	35.789	Yes	3,4
W413	LTRI-804	May (12) 2020	post-COVID-19	NASOP	COVID-19 postive (not tested by 'Seegene assay')				28.13	27.01	Positive	Positive	1570.97	1336.11	Yes	3,4
W414	LTRI-805	May (12) 2020	post-COVID-19	NASOP	COVID-19 postive (not tested by 'Seegene assay')				31.74	21.3	Positive	Positive	146.82	124.87	Yes	3,4
W421	LTRI-812	May (12) 2020	post-COVID-19	NASOP	COVID-19 postive	ND	ND	37.84	Un	21.33	Negative	Negative	0	0	No	3,4
W422	LTRI-813	May (12) 2020	post-COVID-19	NASOP	COVID-19 postive	ND	35.53	35.04	Un	19.26	Negative	Negative	0	0	No	3,4
W423	LTRI-814	May (12) 2020	post-COVID-19	NASOP	COVID-19 postive	16.15	17.66	17.16	22.57	23.01	Positive	Positive	60664.8	51595.3	Yes	3,4
W424	LTRI-815	May (12) 2020	post-COVID-19	NASOP	COVID-19 postive	11.66	13.22	14.28	36.28	22.4	Positive	Negative	7.47	6.35322	Yes	3,4
W425	LTRI-816	May (12) 2020	post-COVID-19	NASOP	COVID-19 postive	31.92	33.3	35.42	24.86	24.59	Negative (Irregular CoV-2 curve)	Negative (Irregular CoV-2 curve)	NA	NA	No	3,4
W426	LTRI-817	May (12) 2020	post-COVID-19	NASOP	COVID-19 postive	14.04	16.13	16.44	22.78	20.62	Positive	Positive	52992.5	45070	Yes	3,4
W433	LTRI-824	May (12) 2020	post-COVID-19	NASOP	COVID-19 postive	29.11	30.76	32.44	33.21	26.31	Positive	Positive	56.1	47.713	Yes	3,4
W434	LTRI-825	May (12) 2020	post-COVID-19	NASOP	COVID-19 postive	ND	35.02	38.35	Un	23.65	Negative	Negative	0	0	No	3,4
W435	LTRI-826	May (12) 2020	post-COVID-19	NASOP	COVID-19 postive	21.95	23.44	24.83	26.1	21.9	Positive	Positive	5961.4	5070.16	Yes	3,4
W436	LTRI-827	May (12) 2020	post-COVID-19	NASOP	COVID-19 postive	ND	ND	39.38	Un	22.24	Negative	Negative	0	0	No	3,4
W437	LTRI-828	May (12) 2020	post-COVID-19	NASOP	COVID-19 postive	24.04	24.75	25.58	29.72	19.94	Positive	Positive	554.17	471.321	Yes	3,4
W438	LTRI-829	May (12) 2020	post-COVID-19	NASOP	COVID-19 postive	ND	36.38	36.55	Un	21.67	Negative	Negative	0	0	No	3,4
W445	LTRI-836	May (12) 2020	post-COVID-19	NASOP	COVID-19 postive	13.61	15.47	15.81	25.71	25.28	Positive	Positive	7744.67	6586.83	Yes	3,4
W446	LTRI-837	May (12) 2020	post-COVID-19	NASOP	COVID-19 postive	ND	ND	35.96	36.01	19.53	Negative (Irregular CoV-2 curve)	Negative (Irregular CoV-2 curve)	NA	NA	No	3,4
W447	LTRI-838	May (12) 2020	post-COVID-19	NASOP	COVID-19 postive	ND	ND	35.22	26.22	21.58	Negative (Irregular CoV-2 curve)	Negative (Irregular CoV-2 curve)	NA	NA	No	3,4
W448	LTRI-839	May (12) 2020	post-COVID-19	NASOP	COVID-19 postive	19.47	20.93	21.55	27.16	21.48	Positive	Positive	2982.86	2536.92	Yes	3,4
W449	LTRI-840	May (12) 2020	post-COVID-19	NASOP	COVID-19 postive	ND	ND	38.86	Un	23.4	Negative	Negative	0	0	No	3,4
W450	LTRI-841	May (12) 2020	post-COVID-19	NASOP	COVID-19 postive	ND	ND	37.02	17.11	23.36	Negative (Irregular CoV-2 curve)	Negative (Irregular CoV-2 curve)	NA	NA	No	3,4
W481	LTRI-848	May (12) 2020	post-COVID-19	NASOP	COVID-19 postive	ND	30.96	31.24	Un	25.38	Negative	Negative	0	0	No	3,4
W482	LTRI-849	May (12) 2020	post-COVID-19	NASOP	COVID-19 postive	ND	36.87	37.7	37.91	23.05	Negative	Negative	2.55	2.16877	No	3,4
W483	LTRI-850	May (12) 2020	post-COVID-19	NASOP	COVID-19 postive	18.55	20.15	21.21	23.69	21.37	Positive	Positive	29169.5	24808.6	Yes	3,4
W484	LTRI-851	May (12) 2020	post-COVID-19	NASOP	COVID-19 postive	ND	35.14	36.78	Un	24.44	Negative	Negative	0	0	No	3,4
W485	LTRI-852	May (12) 2020	post-COVID-19	NASOP	COVID-19 postive	33.37	34.14	35.15	37.94	23.45	Negative	Negative	2.51	2.13475	No	3,4
W486	LTRI-853	May (12) 2020	post-COVID-19	NASOP	COVID-19 postive	ND	ND	35.68	37.84	21.17	Negative	Negative	2.66	2.26233	No	3,4
W493	LTRI-860	May (12) 2020	post-COVID-19	NASOP	COVID-19 postive	27.19	28.12	29.31	33.61	27.49	Positive	Positive	42.93	36.5119	Yes	3,4
W494	LTRI-861	May (12) 2020	post-COVID-19	NASOP	COVID-19 postive	ND	ND	36.64	Un	21.91	Negative	Negative	0	0	No	3,4
W495	LTRI-862	May (12) 2020	post-COVID-19	NASOP	COVID-19 postive	ND	ND	36.15	32.97	21.53	Positive	Positive	65.67	55.8522	Yes	3,4
W496	LTRI-863	May (12) 2020	post-COVID-19	NASOP	COVID-19 postive	ND	33.61	33.46	37.93	21.19	Negative	Negative	2.52	2.14326	No	3,4
W497	LTRI-864	May (12) 2020	post-COVID-19	NASOP	COVID-19 postive	ND	ND	39.45	Un	22.4	Negative	Negative	0	0	No	3,4
W498	LTRI-865	May (12) 2020	post-COVID-19	NASOP	COVID-19 postive (not tested by 'Seegene assay')				23.17	19.9	Positive	Positive	41032.1	34897.7	Yes	3,4
W505	LTRI-872	May (12) 2020	post-COVID-19	NASOP	COVID-19 postive (not tested by 'Seegene assay')				30.24	21.37	Positive	Positive	393.94	335.045	Yes	3,4
W506	LTRI-873	May (12) 2020	post-COVID-19	NASOP	COVID-19 postive (not tested by 'Seegene assay')				30.03	21.66	Positive	Positive	452.04	384.459	Yes	3,4
W507	LTRI-874	May (12) 2020	post-COVID-19	NASOP	COVID-19 postive	14.63	16.26	15.79	22.3	22.36	Positive	Positive	72550.1	61703.7	Yes	3,4
W508	LTRI-875	May (12) 2020	post-COVID-19	NASOP	COVID-19 postive (not tested by 'Seegene assay')				31.17	22.97	Positive	Positive	213.08	181.224	Yes	3,4
W509	LTRI-876	May (12) 2020	post-COVID-19	NASOP	COVID-19 positive/Influenza testing not performed. Testing currently suspended.	30.57	32.39	32.94	34.72	22.88	Positive	Positive	20.81	17.6989	Yes	3,4
W510	LTRI-877	May (12) 2020	post-COVID-19	NASOP	COVID-19 postive	ND	31.98	32.71	33.8	22.56	Positive	Positive	38.08	32.387	Yes	3,4
W517	LTRI-884	May (12) 2020	post-COVID-19	NASOP	COVID-19 postive	ND	ND	36.44	Un	22.87	Negative	Negative	0	0	No	3,4
W518	LTRI-885	May (12) 2020	post-COVID-19	NASOP	COVID-19 postive	14.89	17.3	15.86	24.62	23.08	Positive	Positive	15841.2	13472.9	Yes	3,4
W519	LTRI-886	May (12) 2020	post-COVID-19	NASOP	COVID-19 postive	19.57	20.83	20.74	27.28	21.58	Positive	Positive	2756.72	2344.59	Yes	3,4
W520	LTRI-887	May (12) 2020	post-COVID-19	NASOP	COVID-19 postive	ND	ND	37.26	Un	23.24	Negative	Negative	0	0	No	3,4
W521	LTRI-888	May (12) 2020	post-COVID-19	NASOP	COVID-19 postive	27.86	29.14	29.85	36.03	23.28	Positive	Negative	8.79	7.47588	Yes	3,4
W522	LTRI-889	May (12) 2020	post-COVID-19	NASOP	COVID-19 postive	29.85	31.71	33.86	35.78	23.88	Positive	Negative	10.31	8.76864	Yes	3,4
W529	LTRI-896	May (12) 2020	post-COVID-19	NASOP	COVID-19 postive	ND	35.99	36.57	42.8	23.82	Negative	Negative	0.1	0.0850498	No	3,4
W530	LTRI-897	May (12) 2020	post-COVID-19	NASOP	COVID-19 postive	15.23	17.1	18.13	20.45	21.06	Positive	Positive	245632	208909	Yes	3,4
W531	LTRI-898	May (12) 2020	post-COVID-19	NASOP	COVID-19 postive	27.26	29.33	29.37	34.43	21.19	Positive	Positive	25.17	21.407	Yes	3,4
W532	LTRI-899	May (12) 2020	post-COVID-19	NASOP	COVID-19 postive	31.04	32.89	34.08	38.02	22.94	Negative	Negative	2.38	2.02419	No	3,4
W533	LTRI-900	May (12) 2020	post-COVID-19	NASOP	COVID-19 postive	ND	34.8	33.88	43.05	26.21	Negative	Negative	0.09	0.0765449	No	3,4
W534	LTRI-901	May (12) 2020	post-COVID-19	NASOP	COVID-19 postive	31.35	31.67	32.56	Un	24.95	Negative	Negative	0	0	No	3,4
W541	LTRI-908	May (12) 2020	post-COVID-19	NASOP	COVID-19 postive	21.27	22.28	22.76	26.61	21.49	Positive	Positive	4288.83	3647.64	Yes	3,4
W542	LTRI-909	May (12) 2020	post-COVID-19	NASOP	COVID-19 postive	ND	38.07	36.41	Un	21.88	Negative	Negative	0	0	No	3,4
W543	LTRI-910	May (12) 2020	post-COVID-19	NASOP	COVID-19 postive	ND	31.44	33.06	36.81	23.57	Positive	Negative	5.24	4.45661	Yes	3,4
W544	LTRI-911	May (12) 2020	post-COVID-19	NASOP	COVID-19 postive	26.34	27.93	27.07	32.44	21.21	Positive	Positive	92.88	78.9943	Yes	3,4
W545	LTRI-912	May (12) 2020	post-COVID-19	NASOP	COVID-19 postive (not tested by 'Seegene assay')				24.69	23.64	Positive	Positive	15073.3	12819.8	Yes	3,4
W546	LTRI-913	May (12) 2020	post-COVID-19	NASOP	COVID-19 postive (not tested by 'Seegene assay')				31.13	23.15	Positive	Positive	218.77	186.064	Yes	3,4
W601	LTRI-920	May (12) 2020	post-COVID-19	NASOP	COVID-19 postive	ND	34.64	36.2	40.46	23.31	Negative	Negative	0.48	0.408239	No	3,4
W602	LTRI-921	May (12) 2020	post-COVID-19	NASOP	COVID-19 postive	ND	34.64	36.2	Un	23.75	Negative	Negative	0	0	No	3,4
W603	LTRI-922	May (12) 2020	post-COVID-19	NASOP	COVID-19 postive	27.5	28.86	29.58	34.04	20.72	Positive	Positive	32.48	27.6242	Yes	3,4
W604	LTRI-923	May (12) 2020	post-COVID-19	NASOP	COVID-19 postive	22.93	25.41	26.21	33.95	22.98	Positive	Positive	34.51	29.3507	Yes	3,4
W605	LTRI-924	May (12) 2020	post-COVID-19	NASOP	COVID-19 postive	31.6	31.36	32.28	41.87	21.56	Negative	Negative	0.19	0.161595	No	3,4
W606	LTRI-925	May (12) 2020	post-COVID-19	NASOP	COVID-19 postive	ND	ND	37.98	Un	22.72	Negative	Negative	0	0	No	3,4
W613	LTRI-932	May (12) 2020	post-COVID-19	NASOP	COVID-19 postive (not tested by 'Seegene assay')				Un	22.94	Negative	Negative	0	0	No	3,4
W614	LTRI-933	May (12) 2020	post-COVID-19	NASOP	COVID-19 postive	ND	ND	38.72	Un	23.31	Negative	Negative	0	0	No	3,4
W615	LTRI-934	May (12) 2020	post-COVID-19	NASOP	COVID-19 postive	ND	33.97	33.12	37.93	19.55	Negative	Negative	2.52	2.14326	No	3,4
W616	LTRI-935	May (12) 2020	post-COVID-19	NASOP	COVID-19 postive	ND	36.11	36.82	37.84	20.28	Negative	Negative	2.67	2.27083	No	3,4
W617	LTRI-936	May (12) 2020	post-COVID-19	NASOP	COVID-19 postive	ND	ND	34.09	36.59	28.77	Positive	Negative	6.07	5.16252	Yes	3,4
W618	LTRI-937	May (12) 2020	post-COVID-19	NASOP	COVID-19 postive	24.08	25.87	25.99	31.57	22.29	Positive	Positive	164.03	139.507	Yes	3,4
W625	LTRI-944	May (12) 2020	post-COVID-19	NASOP	COVID-19 postive (not tested by 'Seegene assay')				23.44	24.17	Positive	Positive	34408.8	29264.6	Yes	3,4
W626	LTRI-945	May (12) 2020	post-COVID-19	NASOP	COVID-19 postive	14.74	16.75	15.96	20.22	19.76	Positive	Positive	285396	242729	Yes	3,4
W627	LTRI-946	May (12) 2020	post-COVID-19	NASOP	COVID-19 postive	28.3	28.72	29.63	34.05	20.63	Positive	Positive	32.22	27.4031	Yes	3,4
W628	LTRI-947	May (12) 2020	post-COVID-19	NASOP	COVID-19 postive	ND	32.96	32.8	36.04	22.53	Positive	Negative	8.71	7.40784	Yes	3,4
W629	LTRI-948	May (12) 2020	post-COVID-19	NASOP	COVID-19 postive	ND	31.99	32.3	37.71	23.58	Negative	Negative	2.9	2.46645	No	3,4
W630	LTRI-949	May (12) 2020	post-COVID-19	NASOP	COVID-19 postive	ND	ND	37.86	36.97	23.45	Positive	Negative	4.72	4.01435	Yes	3,4
