# Supplementary material for: A multiplexed, next generation sequencing platform for high-throughput detection of SARS-CoV-2
Source: Nat Commun. 2021 Mar 3;12:1405. doi: 10.1038/s41467-021-21653-y (PMC7930244; doi:10.1038/s41467-021-21653-y)
Supplement: Supplementary file 11 — Source Data [file 41467_2021_21653_MOESM11_ESM.zip]

Archive with 8 entries (7 files):
- SourceData/
- __MACOSX/._SourceData
- SourceData/SourceData1_Supplementary_Fig1.xlsx
- __MACOSX/SourceData/._SourceData1_Supplementary_Fig1.xlsx
- SourceData/SourceData2_SupplementaryFig4c.pdf
- __MACOSX/SourceData/._SourceData2_SupplementaryFig4c.pdf
- SourceData/SourceData3_SupplementaryFig5a.pdf
- __MACOSX/SourceData/._SourceData3_SupplementaryFig5a.pdf
