# Supplementary material for: A multiplexed, next generation sequencing platform for high-throughput detection of SARS-CoV-2
Source: Nat Commun. 2021 Mar 3;12:1405. doi: 10.1038/s41467-021-21653-y (PMC7930244; doi:10.1038/s41467-021-21653-y)
Supplement: Supplementary file 11 — Source Data [file 41467_2021_21653_MOESM11_ESM.zip › SourceData/SourceData1_Supplementary_Fig1.xlsx]

## Sheet: Supplementary_Fig1
Supplementary Fig. 1: Ct value for C19-SPAR-seq primers
	Ct1 (005-PPIB)	Ct2 (005-PPIB)	Ct1 (013-Srbd)	Ct2 (013-Srbd)	Ct1 (014-Spbs)	Ct2 (014-Spbs)	Ct1 (010-RdRP)	Ct2 (010-RdRP)	Ct1 (011-RdRP)	Ct2 (011-RdRP)	Ct1 (023-RdRP)	Ct2 (023-RdRP)	Ct1 (ACTB)	Ct2 (ACTB)	Ct1 (008-E)	Ct2 (008-E)	Ct1 (006-N)	Ct2 (006-N)
LTRI-18-300pg	29.27	29.3	28.08	27.97	27.65	27.72	28.75	28.38	29.97	29.86	30.5	30.31	31.6735	31.6559	29.1	29.1	29.1	29.1
LTRI-18-150pg	30.19	30.39	29.17	29.17	28.7	28.66	29.93	29.81	30.86	31.17	31.79	31.9	32.7993	32.7989	30.54	30.56	30.54	30.56
LTRI-18-75pg	31.33	31.47	30.18	30.21	29.71	29.72	30.78	30.91	32.22	32.09	32.88	32.89	33.9115	34.0475	31.29	31.62	31.29	31.62
LTRI-18-37.5pg	32.26	32.5	31.52	31.34	30.72	30.61	32	32.12	33.23	33.39	34.1	33.93	35.9776	35.8661	32.59	32.32	32.59	32.32
LTRI-18-18.75pg	33.64	33.5	32.72	32.55	31.68	31.86	33.08	33.24	34.76	34.61	35.49	35.32	37.7638	37.8284	33.9	33.89	33.9	33.89
LTRI-18-9.4pg	34.38	35.09	33.85	33.59	32.85	32.91	34.24	34.64	35.65	35.39	36.21	36.39	38.2417	38.3858	34.97	35.14	34.97	35.14
